# Supplementary material for: Associations of Atrial Fibrillation with Mild Cognitive Impairment and Dementia: An Investigation Using SPRINT Research Materials
Source: J Clin Med. 2022 Sep 30;11(19):5800. doi: 10.3390/jcm11195800 (PMC9572519; doi:10.3390/jcm11195800)
Supplement: Supplementary file 1 [file jcm-11-05800-s001.zip]

Archive with 1 entries (1 files):
- jcm-1908957-supplementary.pdf
